# Supplementary material for: Association between oxidative balance score, systemic inflammatory response index, and cardiovascular disease risk: a cross-sectional analysis based on NHANES 2007–2018 data
Source: Front Nutr. 2024 Jun 5;11:1374992. doi: 10.3389/fnut.2024.1374992 (PMC11186475; doi:10.3389/fnut.2024.1374992)
Supplement: Supplementary file 1 [file Table_1.XLSX]

## Sheet: Directory
Sheet	Content
Table S1	Ingredients that make up the oxidative balance score-SII
Table S2	Ingredients that make up the oxidative balance score-SIRI
Table S3	Distribution of OBS/Lifestyle OBS/Dietary OBS
Table S4	Correlation analysis between OBS and SII (Gender, Age, Education level subgroup)
Table S5	Correlation analysis between OBS and SIRI (Gender, Age, Education level subgroup)
Table S6	Sensitivity analyses to assess the effects of individual OBS components on the SII
Table S7	Sensitivity analyses to assess the effects of individual OBS components on the SIRI

## Sheet: Table S1
Ingredients that make up the oxidative balance score-SII
OBS components	Property	Low SII			High SII
		0	1	2	0	1	2
Dietary OBS componets
Dietary fiber(g/d)	A	<9.90	9.90-21.40	≥21.40	<8.80	8.90-19.90	≥19.90
Carotene B(RE/d)	A	<311.00	311.00-2372.00	≥2372.00	<265.00	265.00-1993.00	≥1993.00
Riboflavin(mg/d)	A	<1.39	1.39-2.68	≥2.68	<1.34	1.34-2.66	≥2.66
Niacin(mg/d)	A	<18.05	18.05-34.42	≥34.44	<16.71	16.71-32.21	≥32.21
VitaminB6 (mg/d)	A	<1.32	1.32-2.72	≥2.72	<1.22	1.22-2.52	≥2.52
Totalfolate (mcg/d)	A	<248.00	248.00-517.00	≥517.00	<234.00	234.00-486.00	≥486.00
VitaminB12 (mcg/d)	A	<2.36	2.36-6.66	≥6.66	<2.18	2.18-6.16	≥6.16
VitaminC (mg/d)	A	<22.20	22.20-112.40	≥112.40	<17.10	17.10-100.90	≥100.90
VitaminE (ATE)	A	<4.88	4.88-10.88	≥10.88	<4.49	4.49-10.29	≥10.29
Calcium (mg/d)	A	<585.00	585.00-1252.00	≥1252.00	<572.00	572.00-1209.00	≥1209.00
Magnesium (mg/d)	A	<217.00	217.00-384.00	≥384.00	<203.00	203.00-370.00	≥370.00
Zinc (mg/d)	A	<7.33	7.33-14.99	≥14.99	<6.91	6.91-14.11	≥14.11
Copper (mg/d)	A	<0.86	0.86-1.58	≥1.58	<0.80	0.80-1.49	≥1.49
Selenium(mcg/d)	A	<76.80	76.80-150.10	≥150.10	<71.90	71.90-142.40	≥142.40
Totalfat (g/d)	P	≥107.82	55.21-107.82	<55.21	≥105.08	51.72-105.08	<51.72
Iron(mg/d)	P	≥18.34	9.53-18.34	<9.53	≥17.31	8.76-17.31	<8.76
Lifestyle OBS componets
BMI(kg/m2)	P	≥31.28	23.50-31.28	<23.50	≥32.90	24.25-32.88	<24.26
Cotinine(ng/mL）	P	≥107.00	0.03-107.00	<0.03	≥162.00	0.04-162.00	<0.04
Alcohol(g/d）	P	≥4.00	1.00-4.00	<1.00	<1.00	1.00-4.00	<1.00
Physicalactivity(MET-minute/week)	A	<1200.00	1200.00-7200.00	≥7200.00	<960.00	960.00-7260.00	≥7260.00
A stood for the antioxidant, P for the pro-oxidant, RE for the retinal equivalent, ATE for the alpha-tocopherol equivalent, and MET for the metabolic equivalent.Low-SIRI and High-SIRI are bounded by weighted median SII.

## Sheet: Table S2
Ingredients that make up the oxidative balance score-SIRI
OBS components	Property	Low SIRI			High SIRI
		0	1	2	0	1	2
Dietary OBS componets
Dietary fiber(g/d)	A	<9.70	9.70-21.40	≥21.40	<8.90	8.90-20.30	≥20.30
Carotene B(RE/d)	A	<302.00	302.00-2473.00	≥2473.00	<272.00	272.00-1880.00	≥1880.00
Riboflavin(mg/d)	A	<1.32	1.32-2.60	≥2.60	<1.42	1.42-2.75	≥2.75
Niacin(mg/d)	A	<16.99	16.99-33.03	≥33.03	<17.68	17.68-33.29	≥33.29
VitaminB6 (mg/d)	A	<1.26	1.26-2.62	≥2.62	<1.28	1.28-2.64	≥2.64
Totalfolate (mcg/d)	A	<240.00	240.00-508.00	≥508.00	<240.00	240.00-495.00	≥495.00
VitaminB12 (mcg/d)	A	<2.18	2.18-6.31	≥6.31	<2.38	2.38-6.60	≥6.60
VitaminC (mg/d)	A	<21.60	21.60-112.00	≥112.00	<17.90	17.90-103.60	≥103.60
VitaminE (ATE)	A	<4.77	4.77-10.68	≥10.68	<4.56	4.56-10.43	≥10.43
Calcium (mg/d)	A	<560.00	561.00-1216.00	≥1216.00	<599.00	599.00-1238.00	≥1238.00
Magnesium (mg/d)	A	<210.00	210.00-374.00	≥374.00	<210.00	210.00-380.00	≥380.00
Zinc (mg/d)	A	<7.03	7.03-14.04	≥14.04	<7.30	7.30-14.89	≥14.89
Copper (mg/d)	A	<0.84	0.84-1.57	≥1.57	<0.82	0.82-1.51	≥1.51
Selenium(mcg/d)	A	<72.10	72.10-145.00	≥145.00	<76.00	76.00-148.30	≥148.30
Totalfat (g/d)	P	≥105.54	53.32-105.54	<53.32	≥107.16	53.40-107.16	<53.40
Iron(mg/d)	P	≥17.78	9.22-17.78	<9.22	≥17.74	9.03-17.74	<9.03
Lifestyle OBS componets
BMI(kg/m2)	P	≥31.02	23.31-31.02	<23.31	≥32.90	24.46-32.90	<24.46
Cotinine(ng/mL）	P	≥75.90	0.03-75.90	<0.03	≥181.00	0.037-181.00	<0.037
Alcohol(g/d）	P	≥3.00	1.00-3.00	<1.00	≥4.00	2.00-4.00	<2.00
Physicalactivity(MET-minute/week)	A	<1080.00	1080.00-6840.00	≥6840.00	<1080.00	1080.00-732.00	≥7680.00
A stood for the antioxidant, P for the pro-oxidant, RE for the retinal equivalent, ATE for the alpha-tocopherol equivalent, and MET for the metabolic equivalent.Low-SIRI and High-SIRI are bounded by weighted median SIRI.

## Sheet: Table S3
Distribution of OBS/Lifestyle OBS/Dietary OBS
	N=75724856
OBS	20.00 [15.00, 24.00]
Lifestyle OBS	4.00 [3.00, 5.00]
Dietary OBS	16.00 [12.00, 20.00]

## Sheet: Table S4
Correlation analysis between OBS and SII (Gender, Age, Education level subgroup)
	Modle1		Modle2		Modle3
	β(95%CI)	p.Value	β(95%CI)	p.Value	β(95%CI)	p.Value	P for interaction
Gender
Man	-2.673(-4.499,-0.848)	0.005	-2.730(-4.536,-0.924)	0.003	-4.593(-6.568,-2.619)	p<0.001	0.283
Woman	-4.561(-6.636,-2.486)	p<0.001	-4.590(-6.694,-2.486)	p<0.001	-6.118(-8.371,-3.864)	p<0.001
Age							0.075
<=41	-5.381(-5.921,-3.177)	p<0.001	-4.143(-4.959,-3.177)	p<0.001	-6.695(-6.519,-3.612)	p<0.001
>41	-3.414(-5.301,-1.527)	p<0.001	-2.776(-4.702,-0.850)	0.005	-3.235(-5.660,-0.811)	0.009
Education							0.586
High school degree or below	-3.817(-6.437,-1.198)	0.005	-3.370（-6.065，-0.675）	0.015	-5.403(-7.962,-2.944)	p<0.001
High school degree or above	-4.980(-6.528,-3.431)	p<0.001	-3.835(-5.401,-2.264)	p<0.001	-5.594(-7.431,-3.375)	p<0.001
Model 1: Crude with no adjustments
Model 2: Adjusted for age, gender, and race
Model 3: Adjusted for age, gender, race, and energy intake

## Sheet: Table S5
Correlation analysis between OBS and SIRI (Gender, Age, Education level subgroup)
	Modle1		Modle2		Modle3
	β(95%CI)	p.Value	β(95%CI)	p.Value	β(95%CI)	p.Value	P for interaction
Gender
Man	-0.010(-0.015,-0.004)	p<0.001	-0.010(-0.015,-0.005)	p<0.001	-0.015(-0.021,-0.009)	p<0.001	0.263
Woman	-0.007(-0.011,-0.002)	0.002	-0.007(-0.011,-0.003)	0.002	-0.012(-0.017,-0.007)	p<0.001
Age							0.155
<=41	-0.007(-0.008,-0.002)	0.001	-0.009(-0.012,-0.005)	p<0.001	-0.015(-0.015,-0.008)	p<0.001
>41	-0.002(-0.007,0.003)	0.457	-0.007(-0.013,-0.002)	0.013	-0.009(-0.015,-0.002)	0.01
Education							0.824
High school degree or below	-0.003(-0.010,0.005)	0.469	-0.008(-0.015,-0.0001)	0.049	-0.013(-0.020,-0.006)	p<0.001
High school degree or above	-0.006(-0.009,-0.002)	0.003	-0.009(-0.012,-0.005)	p<0.001	-0.014(-0.018,-0.009)	p<0.001
Model 1: Crude with no adjustments
Model 2: Adjusted for age, gender, and race
Model 3: Adjusted for age, gender, race, and energy intake

## Sheet: Table S6
Sensitivity analyses to assess the effects of individual OBS components on the SII
OBS original model 3	β	CI.lower	CI.upper	p.Value
OBS excluding Dietaryfiber	-5.49805	-7.02619	-3.96991	2.33e-10
OBS excluding Carotene.B	-5.54059	-7.07753	-4.00365	2.18e-10
OBS excluding Riboflavin	-6.09932	-7.70314	-4.49551	3.5e-11
OBS excluding Niacin	-5.74466	-7.29155	-4.19778	8.01e-11
OBS excluding VitaminB6	-5.82962	-7.38125	-4.27799	5.36e-11
OBS excluding Totalfolate	-5.79695	-7.36442	-4.22948	9.24e-11
OBS excluding VitaminB12	-5.95013	-7.50144	-4.39882	2.58e-11
OBS excluding VitaminC	-5.54441	-7.07626	-4.01257	1.91e-10
OBS excluding VitaminE	-5.51064	-7.03025	-3.99104	1.79e-10
OBS excluding Calcium	-5.81411	-7.38104	-4.24718	8.25e-11
OBS excluding Magnesium	-5.82632	-7.39146	-4.26119	7.38e-11
OBS excluding Zinc	-5.91407	-7.463	-4.36514	3.04e-11
OBS excluding Copper	-5.78409	-7.3346	-4.23357	6.86e-11
OBS excluding Selenium	-5.51633	-7.10115	-3.93152	6.81e-10
OBS excluding Totalfat	-5.47928	-6.95515	-4.00341	8.09e-11
OBS excluding Iron	-5.03408	-6.44506	-3.62309	3.07e-10
OBS excluding BMI	-4.89436	-6.37988	-3.40884	3.66e-09
OBS excluding Cotinine	-5.00843	-6.54788	-3.46897	5.3e-09
OBS excluding Alcohol	-5.13673	-6.61044	-3.66301	6.52e-10
OBS excluding Physicalactivity	-5.47971	-6.96048	-3.99893	9.04e-11
Model 3: Adjusted for age, gender, race, and energy intake

## Sheet: Table S7
Sensitivity analyses to assess the effects of individual OBS components on the SIRI
OBS original model 3	β	CI.lower	CI.upper	p.Value
OBS excluding Dietaryfiber	-0.0132159	-0.0167666	-0.00966522	7.41e-11
OBS excluding Carotene.B	-0.0135418	-0.0171045	-0.00997913	3.56e-11
OBS excluding Riboflavin	-0.0152168	-0.0188112	-0.0116224	6.18e-13
OBS excluding Niacin	-0.0145073	-0.0180168	-0.0109979	1.58e-12
OBS excluding VitaminB6	-0.0148086	-0.0183971	-0.0112201	1.69e-12
OBS excluding Totalfolate	-0.0141005	-0.0177901	-0.010411	2.94e-11
OBS excluding VitaminB12	-0.0149836	-0.0185584	-0.0114088	9.18e-13
OBS excluding VitaminC	-0.0138837	-0.0173589	-0.0104085	5.82e-12
OBS excluding VitaminE	-0.013922	-0.0174066	-0.0104374	5.81e-12
OBS excluding Calcium	-0.0147555	-0.0183206	-0.0111905	1.51e-12
OBS excluding Magnesium	-0.0148805	-0.018538	-0.0112231	2.92e-12
OBS excluding Zinc	-0.0146424	-0.0181988	-0.0110859	1.85e-12
OBS excluding Copper	-0.0139464	-0.0174807	-0.010412	9.22e-12
OBS excluding Selenium	-0.0137971	-0.0173129	-0.0102813	1.13e-11
OBS excluding Totalfat	-0.0139651	-0.0174344	-0.0104958	4.38e-12
OBS excluding Iron	-0.0130151	-0.0162335	-0.00979673	3.68e-12
OBS excluding BMI	-0.0121543	-0.0154713	-0.00883723	1.27e-10
OBS excluding Cotinine	-0.0115535	-0.0150259	-0.00808109	2.74e-09
OBS excluding Alcohol	-0.0124058	-0.015834	-0.00897764	1.92e-10
OBS excluding Physicalactivity	-0.0140639	-0.0174173	-0.0107105	8.97e-13
Model 3: Adjusted for age, gender, race, and energy intake
